# Supplementary material for: A Decade of Pediatric CA-MRSA Surveillance in Northern Taiwan: Retrospective Resistance Analysis and Recent Genotypic Characterization
Source: Microorganisms. 2025 Apr 28;13(5):1013. doi: 10.3390/microorganisms13051013 (PMC12114221; doi:10.3390/microorganisms13051013)
Supplement: Supplementary file 1 [file microorganisms-13-01013-s001.zip]

Archive with 1 entries (1 files):
- microorganisms-3564208-supplementary.pdf
